# Supplementary material for: Improved empirical wavelet transform (EWT) and its application in non-stationary vibration signal of transformer
Source: Sci Rep. 2022 Oct 20;12:17533. doi: 10.1038/s41598-022-22519-z (PMC9584928; doi:10.1038/s41598-022-22519-z)
Supplement: Supplementary file 1 — Supplementary Information. [file 41598_2022_22519_MOESM1_ESM.zip]

Archive with 5 entries (5 files):
- Data Description.docx
- KnockVibrationDryTransformer25kV.mat
- KnockVibrationDryTransformer35kV.mat
- KnockVibrationDryTransformer380V.mat
- RunVibrationDryTransformer380V.mat
